# Supplementary material for: Trifluoromethyl‐Substituted Conjugated Random Terpolymers Enable High‐Performance Small and Large‐Area Organic Solar Cells Using Halogen‐Free Solvent
Source: Adv Sci (Weinh). 2023 Jun 25;10(24):2302376. doi: 10.1002/advs.202302376 (PMC10460891; doi:10.1002/advs.202302376)
Supplement: Supplementary file 2 — Supplemental Table 1 [file ADVS-10-2302376-s004.xlsx]

## Sheet: Sheet1
Wavelength (nm)	EQE (%)
300	38.3
320	29.5
340	36.1
360	41.5
380	37.4
400	42.8
420	58.6
440	70.9
460	74
480	75.1
500	77.5
520	81.1
540	84.8
560	88.1
580	89.7
600	90.1
620	91.2
640	88.7
660	84.3
680	83
700	84.5
720	85.9
740	86.9
760	87.4
780	87.7
800	87.5
820	82.3
840	77.2
860	63.7
880	44.3
900	29.3
920	16.7
940	7.2
960	2.8
980	0.9
1000	0.4
