# Supplementary material for: Trifluoromethyl‐Substituted Conjugated Random Terpolymers Enable High‐Performance Small and Large‐Area Organic Solar Cells Using Halogen‐Free Solvent
Source: Adv Sci (Weinh). 2023 Jun 25;10(24):2302376. doi: 10.1002/advs.202302376 (PMC10460891; doi:10.1002/advs.202302376)
Supplement: Supplementary file 3 — Supplemental Table 2 [file ADVS-10-2302376-s001.xlsx]

## Sheet: Sheet1
Voltage (V)	Current Density (mA/cm2)
-0.33	-1.73628
-0.22	-1.73544
-0.11	-1.73454
0	-1.73216
0.11	-1.7316
0.22	-1.73079
0.33	-1.72993
0.44	-1.72985
0.55	-1.72805
0.66	-1.72681
0.77	-1.72498
0.88	-1.72408
0.99	-1.72281
1.1	-1.72143
1.21	-1.71993
1.32	-1.71866
1.43	-1.71816
1.54	-1.71626
1.65	-1.71459
1.76	-1.71432
1.87	-1.71348
1.98	-1.71162
2.09	-1.71159
2.2	-1.70876
2.31	-1.70833
2.42	-1.70581
2.53	-1.7037
2.64	-1.70237
2.75	-1.70109
2.86	-1.69988
2.97	-1.69805
3.08	-1.69606
3.19	-1.6964
3.3	-1.69368
3.41	-1.69253
3.52	-1.69114
3.63	-1.68927
3.74	-1.68707
3.85	-1.68522
3.96	-1.68271
4.07	-1.68095
4.18	-1.68017
4.29	-1.67747
4.4	-1.67668
4.51	-1.67408
4.62	-1.67152
4.73	-1.66937
4.84	-1.66778
4.95	-1.66547
5.06	-1.66312
5.17	-1.66062
5.28	-1.65767
5.39	-1.65493
5.5	-1.65215
5.61	-1.64925
5.72	-1.64648
5.83	-1.64299
5.94	-1.64037
6.05	-1.63614
6.16	-1.63148
6.27	-1.62632
6.38	-1.62309
6.49	-1.61957
6.6	-1.61454
6.71	-1.60952
6.82	-1.60334
6.93	-1.59707
7.04	-1.58959
7.15	-1.58233
7.26	-1.57366
7.37	-1.56389
7.48	-1.55275
7.59	-1.5391
7.7	-1.52202
7.81	-1.50094
7.92	-1.47374
8.03	-1.44082
8.14	-1.39892
8.25	-1.34915
8.36	-1.28568
8.47	-1.21013
8.58	-1.12086
8.69	-1.01389
8.8	-0.89117
8.91	-0.75135
9.02	-0.59433
9.13	-0.41988
9.24	-0.22793
9.35	-0.02572
9.46	0.20058
9.57	0.43603
9.68	0.68451
9.79	0.94613
9.9	1.21893
10.01	1.50234
10.12	1.79533
10.23	2.09736
10.34	2.40847
10.45	2.72783
10.56	3.05462
