# Supplementary material for: Trifluoromethyl‐Substituted Conjugated Random Terpolymers Enable High‐Performance Small and Large‐Area Organic Solar Cells Using Halogen‐Free Solvent
Source: Adv Sci (Weinh). 2023 Jun 25;10(24):2302376. doi: 10.1002/advs.202302376 (PMC10460891; doi:10.1002/advs.202302376)
Supplement: Supplementary file 4 — Supplemental Table 3 [file ADVS-10-2302376-s003.xlsx]

## Sheet: Sheet1
Voltage (V)	Current Density (mA/cm2)
-0.03	28.077
-0.015	28.022
0	27.966
0.016	28.033
0.031	28.018
0.046	27.961
0.061	27.978
0.076	27.966
0.092	27.912
0.107	27.928
0.122	27.952
0.137	27.92
0.152	27.851
0.168	27.874
0.183	27.864
0.198	27.836
0.213	27.866
0.228	27.848
0.244	27.808
0.259	27.782
0.274	27.84
0.289	27.765
0.304	27.695
0.32	27.755
0.335	27.753
0.35	27.711
0.365	27.676
0.38	27.652
0.396	27.595
0.411	27.596
0.426	27.651
0.441	27.575
0.456	27.555
0.472	27.548
0.487	27.509
0.502	27.462
0.517	27.463
0.532	27.44
0.548	27.351
0.563	27.337
0.578	27.332
0.593	27.246
0.608	27.136
0.624	27.128
0.639	27.024
0.654	26.866
0.669	26.729
0.684	26.485
0.7	26.097
0.715	25.656
0.73	24.959
0.745	23.888
0.76	22.402
0.776	20.173
0.791	17.274
0.806	13.567
0.821	9.002
0.836	3.472
0.852	-3.328
0.867	-10.471
